# Supplementary material for: High Variability Periods in the EEG Distinguish Cognitive Brain States
Source: Brain Sci. 2023 Oct 30;13(11):1528. doi: 10.3390/brainsci13111528 (PMC10669877; doi:10.3390/brainsci13111528)
Supplement: Supplementary file 1 [file brainsci-13-01528-s001.zip]

Archive with 1 entries (1 files):
- brainsci-2606030-supplementary.pdf
